# Supplementary material for: Genetic Diversity and Ancestral Study for Korean Native Pigs Using 60K SNP Chip
Source: Animals (Basel). 2020 Apr 27;10(5):760. doi: 10.3390/ani10050760 (PMC7277343; doi:10.3390/ani10050760)
Supplement: Supplementary file 1 [file animals-10-00760-s001.zip]

Archive with 2 entries (2 files):
- animals-734912-Figure S1 Visual.gif
- animals-734912-Supplementary Materials.docx
